# Supplementary material for: Molecular Classification and Clinical Outcomes in Endometrial Cancer: Real-World Evidence from a Tertiary Care Center
Source: Cancers (Basel). 2026 Jan 6;18(2):181. doi: 10.3390/cancers18020181 (PMC12838868; doi:10.3390/cancers18020181)
Supplement: Supplementary file 1 [file cancers-18-00181-s001.zip]

Archive with 1 entries (1 files):
- cancers-4058929-supplementary.pdf
